# Supplementary material for: Exploring synthetic lethal network for the precision treatment of clear cell renal cell carcinoma
Source: Sci Rep. 2022 Aug 2;12:13222. doi: 10.1038/s41598-022-16657-7 (PMC9345903; doi:10.1038/s41598-022-16657-7)
Supplement: Supplementary file 2 — Supplementary Tables. [file 41598_2022_16657_MOESM2_ESM.xlsx]

## Sheet: Table S1
Table S1 Detailed information of 36 candidate genes from previous studies
Gene	Mut	Pvalue	Total_events	Covered_events	Node_degree	No.of.cases	Adjust.P	Publication PMID
EP300	28	0	51068	413	326	23	0	31632486
TP53	32	0	51068	327	141	22	0	20182602
VHL	346	0	51068	249	20	108	0	25533676
MTOR	55	0	51068	179	61	35	0	30425336
TCF7L2	30	0	51068	151	82	17	0	17208432
EGFR	31	0	51068	148	149	18	0	16240452
NCOR1	46	6.04814e-05	51068	125	72	22	0.00249835	20091860
PRKACB	27	6.04814e-05	51068	117	100	15	0.00249835	31908303
CTNNA1	46	6.04814e-05	51068	114	66	18	0.00249835	12841864
CREBBP	26	0.000181444	51068	98	135	12	0.00649571	27881443
LRP2	68	0.00102818	51068	73	34	27	0.0240059	31164161
PBRM1	252	0.00108867	51068	71	8	42	0.0243589	31861590
ATM	34	0.00145155	51068	64	42	12	0.0268788	29506079
VWF	44	0.00145155	51068	64	30	19	0.0268788	32573945
NCOA3	29	0.00254022	51068	55	77	9	0.0401205	19418218
PTEN	44	0.00278215	51068	54	66	19	0.0426861	18473732
ATR	27	0.00362889	51068	50	31	11	0.0487178	29899559
RUNX1	56	0.00405226	51068	49	44	13	0.0530747	28179279
NOTCH1	26	0.00671344	51068	43	51	9	0.0751066	28115368
BAP1	84	0.00786259	51068	41	8	23	0.0843193	32877777
SOS1	31	0.00907221	51068	39	107	10	0.0919204	18064648
FBXO11	38	0.0108867	51068	36	32	13	0.099087	26506454
SMARCA4	33	0.0108867	51068	36	36	13	0.099087	33845210
PRKCA	45	0.00247974	51068	56	100	18	0.0401205	33249490
PTK2	39	0	51068	277	135	22	0	NA
PLCB1	56	0.000181444	51068	97	66	20	0.00649571	NA
STAG2	44	0.00084674	51068	81	44	13	0.0236207	NA
TRAPPC9	54	0.000967703	51068	74	19	12	0.0236207	NA
FIP1L1	59	0.00127011	51068	67	61	17	0.0252611	NA
NEDD4L	45	0.00127011	51068	67	39	17	0.0252611	NA
SNRNP40	39	0.00314503	51068	52	45	19	0.0449703	NA
AKAP9	38	0.003266	51068	51	59	20	0.0449703	NA
ANK2	54	0.00453611	51068	48	34	21	0.0579974	NA
RANBP2	26	0.00508044	51068	47	61	11	0.0634464	NA
CCT3	73	0.00816499	51068	40	13	24	0.0843193	NA
MRPS22	33	0.00816499	51068	40	10	11	0.0843193	NA

## Sheet:  Table S2
Table S2 Relationship between NBS classification and previously reported RCC molecular subgroups and clinical characteristics
Group	Variable	NBS1	Percent	NBS2	Percent	Pvalue
VHL	Mut	234	0.470825	112	0.99115	7.00539e-24
	WT	263	0.5292	1	0.0088
PBRM1	Mut	169	0.34004	83	0.734513	1.50605e-14
	WT	328	0.66	30	0.2655
SETD2	Mut	101	0.203219	29	0.256637	0.210704
	WT	396	0.7968	84	0.7434
BAP1	Mut	75	0.150905	9	0.079646	0.0472302
	WT	422	0.8491	104	0.9204
MTOR	Mut	51	0.102616	4	0.0353982	0.0243327
	WT	446	0.8974	109	0.9646
PTEN	Mut	38	0.0764588	6	0.0530973	0.38624
	WT	459	0.9235	107	0.9469
CTNNA1	Mut	45	0.0905433	1	0.00884956	0.00299155
	WT	452	0.9095	112	0.9912
	Sum	497		113
Rini’s subgroups	low	356	0.716298	91	0.80531	0.171337
	intermediate	43	0.0865191	6	0.0530973
	high	98	0.197183	16	0.141593
	Sum	497		113
Brooks’ subgroups	ccA	288	0.579477	77	0.681416	0.0460175
	ccB	209	0.420523	36	0.318584
	Sum	497		113
Clinical stage	Stage I	180	0.571429	44	0.586667	0.35614
	Stage II	37	0.11746	4	0.0533333
	Stage III	60	0.190476	15	0.2
	Stage IV	38	0.120635	12	0.16
	Sum	315		75
Motzer’s subgroups	FAVORABLE	54	0.321429	18	0.545455	0.041561
	INTERMEDIATE	79	0.470238	12	0.363636
	POOR	35	0.208333	3	0.0909091
	Sum	168		33
Histologic grade	G1	11	0.0445344	2	0.0266667	0.842471
	G2	112	0.453441	34	0.453333
	G3	91	0.368421	31	0.413333
	G4	33	0.133603	8	0.106667
	Sum	247		75
Gender	F	167	0.336016	34	0.300885	0.50732
	M	330	0.663984	79	0.699115
	Sum	497		113
Age	>50	417	0.839034	87	0.776786	0.127728
	<=50	80	0.160966	25	0.223214
	Sum	497		112

## Sheet: Table S3
Table S3 Rankings and RAS of 72 DM-DG pairs
Driver gene	Druggable gene	Rank_mutual exclusivity	Rank_FS_score	Rank_differential expression	Rank_Cox_spearman	Score
PBRM1	FLI1	25	2	42	7	7.32952
BAP1	DNMT3A	21	16	21	19	7.11889
ATM	MAP4K5	55	4	30	4	7.04852
PBRM1	RORA	20	6	26	14	6.88742
BAP1	UBR4	2	34	12	41	6.4647
BAP1	TRIO	1	45	49	34	5.94423
BAP1	CAPN3	35	11	3	47	5.68473
BAP1	DNMT1	3	38	25	36	5.59819
ATM	SEPSECS	40	32	29	3	5.46954
TP53	MELK	42	33	1	63	5.26966
ATM	APC	24	43	24	5	5.20059
BAP1	BRD2	51	1	66	24	5.1359
BAP1	CIT	4	27	9	72	5.04977
BAP1	GAK	43	13	41	6	4.91017
BAP1	PLCB2	23	7	10	70	4.74392
PBRM1	AKT3	41	58	28	2	4.6388
BAP1	DSP	29	55	2	49	4.61675
BAP1	POLE	30	30	33	28	4.56685
PBRM1	UTRN	57	70	60	1	4.40752
BAP1	POLD1	19	20	31	38	4.26861
BAP1	BRD4	18	10	53	25	4.13117
BAP1	KDM2A	11	9	65	32	4.08552
BAP1	AKT2	13	25	69	12	3.95731
BAP1	CAPN1	17	22	47	27	3.8179
PBRM1	RB1	59	14	56	8	3.46865
BAP1	NCOA2	6	15	43	67	3.46538
BAP1	LIMK2	47	18	20	40	3.34825
BAP1	CAD	34	49	11	33	3.32445
BAP1	INCENP	14	52	19	37	3.28325
BAP1	FASN	32	68	8	22	3.13124
BAP1	PML	37	12	23	53	3.09643
BAP1	PAK4	36	40	34	43	3.02749
VHL	CAMKK1	70	3	36	66	2.99651
BAP1	PRKDC	5	31	51	62	2.97515
BAP1	MAP4	9	61	63	16	2.93777
PBRM1	AR	54	26	5	65	2.92698
BAP1	MINK1	26	44	50	13	2.92134
BAP1	EIF4G1	16	24	64	31	2.73829
BAP1	ZAP70	45	54	4	69	2.70167
BAP1	SGPL1	10	67	16	58	2.68388
BAP1	MAPK14	22	21	40	56	2.647
PBRM1	POLR2A	49	19	68	9	2.59001
BAP1	CSK	38	41	38	48	2.50877
BAP1	CTBP1	44	23	57	17	2.47807
BAP1	LIG1	12	57	27	50	2.42298
PBRM1	SFPQ	66	5	71	30	2.42123
BAP1	EHMT2	56	17	58	21	2.41582
PBRM1	SGK3	62	63	6	57	2.37298
BAP1	GBF1	8	46	70	29	2.25096
BAP1	ATP2A2	7	64	54	60	2.13334
ATM	BMPR2	65	42	37	11	2.12003
BAP1	ITPR3	33	69	7	68	2.02962
BAP1	PIK3CD	27	71	17	39	1.88984
PTEN	HIF1A	64	39	55	10	1.87655
BAP1	NMT1	53	36	48	51	1.79633
BAP1	PI4KB	28	51	61	23	1.74829
VHL	RORA	39	28	39	64	1.73064
BAP1	GNAS	15	60	52	52	1.69224
NCOA3	EIF2A	48	53	59	18	1.59554
VHL	TYK2	58	8	72	54	1.58315
PBRM1	FLT4	63	62	13	44	1.55587
BAP1	CLCN7	31	66	44	26	1.54061
PBRM1	HIPK2	69	48	14	45	1.43677
PBRM1	CAMKK1	50	37	15	71	1.30489
PBRM1	NFE2L2	68	29	67	20	1.24696
PBRM1	TNIK	46	65	35	42	1.20928
PBRM1	CLK4	60	47	32	59	1.1569
PBRM1	NEK11	67	35	45	46	1.10217
BAP1	MARK2	52	50	62	35	1.08844
PTEN	MAP4K4	61	72	46	15	0.897656
TP53	FASN	72	56	18	55	0.796409
PBRM1	PDE4A	71	59	22	61	0.560077

## Sheet:  Table S4
Table S4 Results of univariate survival analysis between DG expression in patients with specific DM and progression-free survival
Driver gene	Druggable gene	KM_Pvalue（high vs low expression）	HR	z	Pvalue	lower	upper
NCOA3	EIF2A	1	0.0728923	-0.626029	0.531296	2.00439e-05	265.083
PTEN	MAP4K4	0.174977	0.48685	-1.56553	0.117459	0.197711	1.19884
PTEN	HIF1A	0.0711924	0.548143	-1.2353	0.216719	0.211161	1.42289
BAP1	PI4KB	0.0524423	0.586679	-1.50821	0.131501	0.29338	1.1732
PBRM1	NFE2L2	0.00216337	0.590574	-3.26173	0.00110735	0.430362	0.810429
BAP1	SGPL1	0.0256604	0.598176	-1.7368	0.0824225	0.334952	1.06826
PBRM1	FLI1	7.84863e-05	0.605569	-3.82115	0.000132831	0.468198	0.783244
BAP1	GBF1	0.221765	0.607139	-1.5882	0.11224	0.327981	1.1239
BAP1	CLCN7	0.15256	0.660162	-1.60382	0.108754	0.397423	1.0966
BAP1	CAPN1	0.169448	0.690302	-1.20784	0.227108	0.37831	1.25959
BAP1	MINK1	0.634504	0.690581	-1.5254	0.127159	0.429165	1.11123
PBRM1	PDE4A	0.000117485	0.701813	-1.63888	0.101238	0.459532	1.07183
PBRM1	RB1	0.0234459	0.706083	-2.55318	0.0106744	0.540541	0.922322
BAP1	GAK	0.141402	0.709283	-1.13775	0.255226	0.392491	1.28177
BAP1	PLCB2	0.131508	0.716012	-2.01295	0.0441202	0.517201	0.991246
VHL	RORA	0.106037	0.717344	-3.09209	0.00198754	0.581137	0.885476
PBRM1	RORA	0.207671	0.718891	-2.44469	0.0144977	0.551756	0.936655
PBRM1	SFPQ	0.752521	0.724826	-1.67869	0.0932127	0.497793	1.0554
PBRM1	UTRN	0.0509362	0.743419	-2.67018	0.00758116	0.598021	0.924168
PBRM1	POLR2A	0.00187485	0.749549	-2.39931	0.0164258	0.592279	0.94858
BAP1	KDM2A	0.319245	0.760018	-0.815322	0.414888	0.392948	1.46998
PBRM1	SGK3	0.4787	0.760863	-1.81717	0.0691916	0.566611	1.02171
PBRM1	AKT3	0.00119298	0.772215	-2.99687	0.00272771	0.652107	0.914446
ATM	SEPSECS	0.450737	0.776406	-0.420593	0.674053	0.238727	2.52508
BAP1	NCOA2	0.717395	0.777762	-1.14858	0.250729	0.506506	1.19429
BAP1	MARK2	0.281647	0.783219	-0.700386	0.483687	0.395298	1.55182
ATM	APC	0.554663	0.791777	-0.241182	0.809414	0.118741	5.27966
BAP1	CIT	0.635848	0.79234	-2.35389	0.0185779	0.65274	0.961795
PBRM1	HIPK2	0.270839	0.81444	-1.73175	0.0833185	0.645612	1.02742
BAP1	UBR4	0.00726629	0.823584	-0.961925	0.336087	0.554573	1.22309
VHL	CAMKK1	0.19662	0.837797	-1.61906	0.105434	0.67623	1.03797
BAP1	CAPN3	0.70893	0.841369	-1.43368	0.151663	0.664411	1.06546
BAP1	PIK3CD	0.490907	0.84936	-0.892396	0.37218	0.593413	1.2157
PBRM1	TNIK	0.164902	0.851205	-1.15702	0.247263	0.647909	1.11829
PBRM1	NEK11	0.291276	0.862963	-0.906014	0.364928	0.627372	1.18702
BAP1	LIMK2	0.216126	0.874402	-0.699258	0.484391	0.600251	1.27377
PBRM1	AR	0.451616	0.880976	-1.64506	0.0999567	0.757518	1.02455
BAP1	CAD	0.151932	0.880984	-0.55387	0.579668	0.562636	1.37946
PBRM1	CAMKK1	0.196379	0.881422	-0.866955	0.385966	0.66261	1.17249
PBRM1	FLT4	0.884152	0.886547	-1.23273	0.217676	0.732068	1.07362
BAP1	ZAP70	0.857522	0.887192	-1.02189	0.306835	0.705207	1.11614
BAP1	POLE	0.567072	0.897954	-0.471689	0.637149	0.574137	1.40441
PBRM1	CLK4	0.67677	0.900201	-0.779085	0.43593	0.690986	1.17276
BAP1	AKT2	0.485419	0.917789	-0.228861	0.818977	0.440225	1.91343
BAP1	MAPK14	0.880226	0.930612	-0.255142	0.798613	0.535616	1.6169
BAP1	CSK	0.62672	0.949322	-0.216979	0.828225	0.59346	1.51857
BAP1	DSP	0.691529	0.962171	-0.318255	0.750291	0.758774	1.22009
BAP1	NMT1	0.830798	1.00106	0.00287274	0.997708	0.486087	2.0616
TP53	MELK	0.839429	1.02216	0.10229	0.918527	0.671622	1.55565
BAP1	INCENP	0.240984	1.05288	0.223964	0.822785	0.670706	1.65282
ATM	MAP4K5	0.700071	1.10694	0.12564	0.900017	0.22689	5.40044
BAP1	PML	0.987044	1.11352	0.332323	0.739645	0.59058	2.09951
BAP1	DNMT1	0.998545	1.11862	0.500127	0.616986	0.720931	1.7357
VHL	TYK2	0.163348	1.13505	0.72128	0.470737	0.804488	1.60144
BAP1	EHMT2	0.548896	1.14118	0.412277	0.680137	0.609107	2.13803
BAP1	CTBP1	0.250757	1.14243	0.466695	0.640718	0.653085	1.99842
BAP1	FASN	0.648863	1.16074	0.799958	0.423735	0.805616	1.67241
BAP1	LIG1	0.93743	1.16519	0.622594	0.533552	0.72007	1.88547
BAP1	ITPR3	0.58746	1.18373	1.09282	0.274472	0.874734	1.60187
BAP1	MAP4	0.903137	1.18985	0.416421	0.677102	0.525023	2.69652
TP53	FASN	0.266837	1.192	0.648237	0.516832	0.7009	2.02718
BAP1	TRIO	0.88169	1.21223	0.927085	0.353882	0.807007	1.82092
BAP1	PRKDC	0.0820461	1.2433	1.07012	0.284564	0.834366	1.85266
BAP1	PAK4	0.743854	1.25206	0.900981	0.367598	0.767809	2.04173
BAP1	ATP2A2	0.517974	1.27342	0.937363	0.348572	0.768218	2.11084
BAP1	DNMT3A	0.280317	1.29505	1.08217	0.279175	0.810811	2.0685
BAP1	BRD2	0.513518	1.38336	1.18149	0.23741	0.807493	2.3699
BAP1	POLD1	0.040314	1.39768	1.38675	0.165517	0.870756	2.24345
BAP1	EIF4G1	0.15618	1.45344	1.25297	0.210215	0.809781	2.60872
ATM	BMPR2	0.593309	1.48134	0.532858	0.594132	0.3491	6.2858
BAP1	BRD4	0.0234146	1.8277	2.15416	0.0312273	1.05587	3.16371
BAP1	GNAS	0.140501	1.95346	2.57001	0.0101695	1.17227	3.25521

## Sheet: Table S5
Table S5 Results of enrichment analysis about differential genes affected by BAP1 mutation
carcinogenesis associated pathways	logFC	AveExpr	t	P.Value	adjust.P	B
HALLMARK_E2F_TARGETS	0.122117	-0.0139824	4.43416	1.09425e-05	0.000182375	2.93797
HALLMARK_MTORC1_SIGNALING	0.141602	-0.0194696	4.12926	4.14054e-05	0.000517567	1.69364
HALLMARK_CHOLESTEROL_HOMEOSTASIS	0.126177	-0.0104782	3.92522	9.64053e-05	0.000771037	0.907758
HALLMARK_ALLOGRAFT_REJECTION	0.152539	0.00204401	3.89724	0.000107945	0.000771037	0.802922
HALLMARK_DNA_REPAIR	0.0874332	-0.0109233	3.6185	0.000320595	0.00178108	-0.202248
HALLMARK_UNFOLDED_PROTEIN_RESPONSE	0.0765987	-0.00881281	3.53587	0.000436902	0.00218451	-0.486515
HALLMARK_INTERFERON_GAMMA_RESPONSE	0.118279	0.0048436	3.07803	0.00217617	0.0083699	-1.94687
HALLMARK_P53_PATHWAY	0.0459922	-0.00344533	2.55774	0.0107732	0.0359108	-3.36787
HALLMARK_MYC_TARGETS_V1	0.0892181	-0.0123396	2.46402	0.0140104	0.0437824	-3.59659
HALLMARK_REACTIVE_OXYGEN_SPECIES_PATHWAY	0.0762207	-0.00279694	2.43298	0.0152582	0.044877	-3.6705
HALLMARK_GLYCOLYSIS	0.0697444	-0.0125492	2.20897	0.0275436	0.0765099	-4.17658
HALLMARK_TNFA_SIGNALING_VIA_NFKB	0.0678527	-0.00308161	2.06167	0.0396579	0.0991447	-4.48316
HALLMARK_OXIDATIVE_PHOSPHORYLATION	0.0778866	-0.0273222	1.79744	0.0727543	0.171571	-4.98077
HALLMARK_NOTCH_SIGNALING	0.0522968	0.0104588	1.77954	0.0756432	0.171571	-5.01204
HALLMARK_UV_RESPONSE_UP	0.0313858	-0.00769778	1.7517	0.0803215	0.171571	-5.06006
HALLMARK_INTERFERON_ALPHA_RESPONSE	0.0644773	0.0058648	1.74002	0.0823543	0.171571	-5.08
HALLMARK_PEROXISOME	0.0512682	-0.0153298	1.65703	0.0980216	0.188503	-5.21777
HALLMARK_MYC_TARGETS_V2	0.0611002	-0.0242228	1.58384	0.113741	0.202134	-5.33373
HALLMARK_MITOTIC_SPINDLE	0.0270172	0.00999472	1.12006	0.263124	0.398672	-5.94759
HALLMARK_COMPLEMENT	0.0270106	0.012995	1.04824	0.294937	0.433731	-6.0239
HALLMARK_KRAS_SIGNALING_DN	0.0237182	0.00216874	0.932678	0.351351	0.50193	-6.13613
HALLMARK_IL6_JAK_STAT3_SIGNALING	0.0316024	0.0178522	0.884771	0.376625	0.52309	-6.17882
HALLMARK_ADIPOGENESIS	0.0156369	-0.0130616	0.646963	0.517897	0.681443	-6.35751
HALLMARK_INFLAMMATORY_RESPONSE	0.0200159	0.0199291	0.55641	0.578132	0.735671	-6.41098
HALLMARK_APOPTOSIS	0.0142279	0.009581	0.535942	0.592192	0.735671	-6.42196
HALLMARK_XENOBIOTIC_METABOLISM	0.0152153	-0.00257326	0.52	0.60325	0.735671	-6.43022
HALLMARK_G2M_CHECKPOINT	0.0103494	0.00374547	0.407099	0.684077	0.77736	-6.4816
HALLMARK_PROTEIN_SECRETION	0.0106747	-0.00690688	0.334085	0.738429	0.818618	-6.50816
HALLMARK_ESTROGEN_RESPONSE_EARLY	0.00693802	-0.0011214	0.314657	0.753128	0.818618	-6.51435
HALLMARK_EPITHELIAL_MESENCHYMAL_TRANSITION	0.0110945	0.00742122	0.285186	0.775597	0.825103	-6.52303
HALLMARK_APICAL_JUNCTION	0.00392444	0.0147372	0.136563	0.891421	0.909613	-6.55381
HALLMARK_ANDROGEN_RESPONSE	0.00183354	0.00221123	0.0715282	0.943001	0.943001	-6.56045
HALLMARK_PI3K_AKT_MTOR_SIGNALING	-0.00363553	-0.00462801	-0.176299	0.860117	0.895955	-6.5477
HALLMARK_IL2_STAT5_SIGNALING	-0.00806153	0.0100322	-0.414293	0.678804	0.77736	-6.47869
HALLMARK_COAGULATION	-0.0169107	-0.00977538	-0.483302	0.629053	0.748872	-6.44829
HALLMARK_MYOGENESIS	-0.0267887	0.00227358	-0.835581	0.403714	0.54556	-6.22033
HALLMARK_KRAS_SIGNALING_UP	-0.028361	0.0157627	-1.19638	0.232009	0.362514	-5.86098
HALLMARK_WNT_BETA_CATENIN_SIGNALING	-0.0471379	0.0022699	-1.34468	0.179223	0.28907	-5.67643
HALLMARK_TGF_BETA_SIGNALING	-0.0551622	0.0111285	-1.46872	0.142419	0.237366	-5.50564
HALLMARK_SPERMATOGENESIS	-0.0359901	-0.00334341	-1.56867	0.117238	0.202134	-5.35713
HALLMARK_FATTY_ACID_METABOLISM	-0.0485025	-0.0108824	-1.6145	0.10693	0.198019	-5.28579
HALLMARK_ESTROGEN_RESPONSE_LATE	-0.045866	-0.00406878	-1.67344	0.0947484	0.188503	-5.19107
HALLMARK_HYPOXIA	-0.0537265	-0.00332302	-2.13933	0.0328006	0.0863175	-4.32411
HALLMARK_HEME_METABOLISM	-0.0496932	-0.00276055	-2.63364	0.00865935	0.0309263	-3.17654
HALLMARK_HEDGEHOG_SIGNALING	-0.116108	0.0263994	-3.27314	0.001123	0.00467919	-1.34838
HALLMARK_APICAL_SURFACE	-0.121599	0.0209313	-3.31501	0.000970098	0.00440954	-1.21532
HALLMARK_UV_RESPONSE_DN	-0.109219	0.0191185	-3.64688	0.000287856	0.00178108	-0.103146
HALLMARK_ANGIOGENESIS	-0.206345	0.0274406	-3.97211	7.96446e-05	0.000771037	1.08501
HALLMARK_BILE_ACID_METABOLISM	-0.146502	0.00247633	-4.77905	2.2038e-06	5.50951e-05	4.44525
HALLMARK_PANCREAS_BETA_CELLS	-0.233972	0.0244667	-4.82992	1.72482e-06	5.50951e-05	4.67647

## Sheet: Table S6
Table S6 DM-DG-drug pairs
the drug prediction of training cohort							the drug prediction of validation cohort
Driver gene	Druggable gene	Drug_name	Logfc	Pvalue	Dataset		Driver gene	Drug_name	Logfc	Pvalue	mut_AUC	wild_AUC	Dataset
BAP1	BRD4	BI-2536	-0.0818639	0.00041887	CTRP		BAP1	BI-2536	-0.0506253	0.0991415	-2.07854	-2.00687	CTRP
BAP1	POLD1	clofarabine	-0.0593583	0.0219161	CTRP		BAP1	dasatinib	-0.00580587	0.530386	-1.64862	-1.642	CTRP
BAP1	POLE	clofarabine	-0.0593583	0.0219161	CTRP		BAP1	KU-55933	-0.00630509	0.027689	-1.12724	-1.12232	CTRP
BAP1	PRKDC	KU-55933	-0.00490181	0.00636204	CTRP		BAP1	I-BET151	0.000737475	0.609487	-1.31184	-1.31252	CTRP
PBRM1	FLT4	axitinib	-0.0118793	0.0115268	CTRP		BAP1	clofarabine	-0.0342193	0.378362	-1.46446	-1.43013	CTRP
PBRM1	FLT4	linifanib	-0.0182053	1.36216e-07	CTRP		BAP1	azacitidine	-0.00765767	0.00276621	-2.4212	-2.40838	PRISM
PBRM1	FLT4	pazopanib	-0.006708	0.0186356	CTRP		BAP1	VX-702	-0.0089711	0.139091	-2.21005	-2.19635	PRISM
PBRM1	FLT4	tivozanib	-0.00722663	0.00704423	CTRP		BAP1	morin	-0.0060819	0.257682	-1.88824	-1.8803	PRISM
TP53	FASN	cerulenin	-0.014464	0.0136084	CTRP		BAP1	PFI-1	-0.00278891	0.0608413	-2.58231	-2.57732	PRISM
BAP1	FASN	4-methylgenistein	-0.00651347	0.0163432	PRISM		BAP1	U-0126	0.00566775	0.130499	-2.31105	-2.32014	PRISM
BAP1	MAPK14	7-hydroxystaurosporine	-0.0083691	0.0108809	PRISM		BAP1	LY303511	-0.000225657	0.787176	-2.02615	-2.02583	PRISM
BAP1	CSK	apatinib	-0.0147484	0.00156398	PRISM		BAP1	GDC-0980	-0.00219131	0.689698	-2.61828	-2.61431	PRISM
BAP1	DNMT3A	azacitidine	-0.00629437	3.99206e-05	PRISM		BAP1	apatinib	-0.00914634	0.0863561	-2.33367	-2.31892	PRISM
BAP1	DNMT1	azacitidine	-0.00629437	3.99206e-05	PRISM		BAP1	BIX-01294	-0.00364292	0.0025879	-2.52194	-2.51558	PRISM
BAP1	BRD4	BI-2536	-0.00249504	0.0109225	PRISM		BAP1	clofarabine	-0.0115412	0.0331152	-2.86912	-2.84626	PRISM
BAP1	EHMT2	BIX-01294	-0.00233504	0.00402932	PRISM		BAP1	I-BET151	0.000866547	0.954515	-1.98464	-1.98583	PRISM
BAP1	POLD1	clofarabine	-0.00207496	0.00914712	PRISM		BAP1	OTX015	-0.0176222	0.0370645	-2.44035	-2.41072	PRISM
BAP1	POLE	clofarabine	-0.00207496	0.00914712	PRISM		BAP1	7-hydroxystaurosporine	-0.00537853	0.162857	-2.87972	-2.869	PRISM
BAP1	PIK3CD	GDC-0980	-0.0106447	0.00629803	PRISM		BAP1	dasatinib	-0.0140164	0.283011	-2.75302	-2.7264	PRISM
BAP1	MAPK14	GW-788388	-0.0157059	0.00251221	PRISM		BAP1	PIK-75	-0.00221003	0.19128	-3.13778	-3.13298	PRISM
BAP1	BRD4	I-BET151	-0.0113327	0.0305302	PRISM		BAP1	TAK-715	-0.000885297	0.480186	-2.11095	-2.10966	PRISM
BAP1	BRD2	I-BET151	-0.0113327	0.0305302	PRISM		BAP1	AZD6482	-0.00201966	0.0658922	-2.706	-2.70221	PRISM
BAP1	BRD4	LY303511	-0.0187172	0.0155849	PRISM		BAP1	ZSTK-474	-0.0100086	0.127305	-2.5113	-2.49394	PRISM
BAP1	BRD2	LY303511	-0.0187172	0.0155849	PRISM		BAP1	BI-2536	-0.0136029	0.00342602	-3.28404	-3.25322	PRISM
BAP1	FASN	morin	-0.0192526	0.00436475	PRISM		BAP1	PI-103	-0.00870118	0.10283	-2.49665	-2.48164	PRISM
BAP1	BRD4	OTX015	-0.0296308	2.38199e-06	PRISM		BAP1	4-methylgenistein	-0.0052625	0.0626071	-2.00159	-1.9943	PRISM
BAP1	BRD2	OTX015	-0.0296308	2.38199e-06	PRISM		BAP1	GW-788388	-0.00387417	0.0872898	-1.89536	-1.89028	PRISM
BAP1	BRD4	PFI-1	-0.00312637	0.00139728	PRISM		BAP1	RG108	-0.0180501	0.0611912	-1.87426	-1.85096	PRISM
BAP1	PRKDC	PI-103	-0.0105972	0.00525155	PRISM		BAP1	AZD6482	-0.113315	0.333489	-0.131418	-0.121491	GDSC
BAP1	PIK3CD	PI-103	-0.0105972	0.00525155	PRISM		BAP1	AZD8186	-0.0598387	0.604171	-0.128663	-0.123435	GDSC
BAP1	PRKDC	PIK-75	-0.00756533	0.00530589	PRISM		BAP1	Dasatinib	-0.143111	0.0697076	-0.261868	-0.237139	GDSC
BAP1	PIK3CD	PIK-75	-0.00756533	0.00530589	PRISM		BAP1	GSK690693	-0.0610475	0.744614	-0.167286	-0.160355	GDSC
BAP1	DNMT1	RG108	-0.00716927	0.00282778	PRISM
BAP1	MAPK14	TAK-715	-0.00291347	0.0329679	PRISM
BAP1	MAPK14	U-0126	-0.00674565	0.0416365	PRISM
BAP1	MAPK14	VX-702	-0.012398	0.00631078	PRISM
BAP1	PIK3CD	ZSTK-474	-0.00280221	0.0225001	PRISM
PBRM1	AKT3	GSK2110183	-0.00414078	0.027335	PRISM
PTEN	HIF1A	2-methoxyestradiol	-0.00628104	0.00134874	PRISM
PTEN	HIF1A	BAY-87-2243	-0.0127277	0.00702486	PRISM
BAP1	PIK3CD	AZD6482	-0.187245	0.000123744	GDSC
BAP1	PIK3CD	AZD8186	-0.121706	0.0226185	GDSC
BAP1	CSK	Dasatinib	-0.29186	0.000132059	GDSC
BAP1	MAPK14	Dasatinib	-0.29186	0.000132059	GDSC
BAP1	AKT2	GSK690693	-0.257871	0.0142924	GDSC
BAP1	PAK4	GSK690693	-0.257871	0.0142924	GDSC
PBRM1	AR	Bicalutamide	-0.025487	0.0368229	GDSC
PBRM1	FLT4	Pazopanib	-0.125918	6.71831e-07	GDSC
PBRM1	FLT4	Sorafenib	-0.041778	0.000151327	GDSC

## Sheet:  Table S7
Table S7 Results of therapeutic compounds for BAP1 specific ccRCC treating
Compounds	CMap Score	Clinical status	Experimental evidence	mRNA expression (log2)	CERE score(log2)	DEME score (log2)
4-methylgenistein	NA	absent	absent	-0.0574179	2.97224	5.32742
7-hydroxystaurosporine	NA	Phase II	present	-0.275535	4.27046	6.43559
apatinib	NA	Phase III	present	0.821163	2.81077	NA
azacitidine	-13.35	Phase II	present	0.247154	2.97224	7.48036
AZD6482	NA	Absent	present	0.666917	3.93599	6.91651
AZD8186	NA	absent	present	0.666917	4.08897	7.73727
BI-2536	-89.8	preclinical	present	0.0223575	5.41379	6.94464
BIX-01294	-26.59	preclinical	present	0.0641908	4.2726	5.62568
clofarabine	-2.26	absent	absent	0.559951	6.2224	9.25497
Dasatinib	-9.43	preclinical	present	0.821163	2.32413	4.43878
GDC-0980	NA	Phase II	present	0.666917	4.03763	6.86085
GSK690693	NA	absent	present	-0.382513	1.30469	4.26495
GW-788388	NA	absent	absent	-0.275535	3.07958	4.48482
I-BET151	NA	absent	absent	0.0223575	4.83052	7.15743
KU-55933	-12.78	preclinical	present	-0.667718	NA	NA
LY303511	NA	absent	absent	-0.080006	4.83052	7.15743
morin	NA	absent	absent	-0.0574179	3.27399	NA
OTX015	NA	absent	absent	0.0223575	4.83052	7.15743
PFI-1	NA	absent	absent	0.0223575	5.79644	8.29952
PI-103	-83.16	preclinical	present	0.666917	4.81822	7.67481
PIK-75	0	absent	absent	-0.667718	3.93599	6.89564
RG108	NA	absent	absent	0.247154	4.51785	7.97493
TAK-715	1.59	absent	absent	-0.275535	3.7912	-1.10299
U-0126	-47.34	absent	present	-0.275535	3.2571	5.85399
VX-702	-21.61	absent	absent	-0.275535	0.82882	5.27474
ZSTK-474	-92.99	absent	present	0.666917	3.77208	7.01873

## Sheet: Table S8
Table S8 List of datasets used in this study
Dataset	Resource
TCGA-KIRC	The Cancer Genome Atlas (TCGA) database (https://portal.gdc.cancer.gov/repository)
RECA-EU	The International Cancer Genome Consortium (ICGC) portal (https://dcc.icgc.org/)
E-MTAB-1980, E-MTAB-3218, E-MTAB-3267	The ArrayExpress database (https://www.ebi.ac.uk/arrayexpress/)
GSE29609	The Gene Expression Omnibus (GEO) (http://www.ncbi.nlm.nih.gov/geo/)
Human cancer cell lines data	The Cancer Cell Line Encyclopedia (CCLE) project (https://portals.broadinstitute.org/ccle/) and Genomics of Drug Sensitivity in Cancer (GDSC) project (https://www.cancerrxgene.org/)
Drug responses data	The Cancer Therapeutics Response Portal (https://portals.broadinstitute.org/ctrp), PRISM Repurposing dataset (https://depmap.org/portal/prism/) and GDSC 1&2 datasets (https://www.cancerrxgene.org/downloads/bulk_download)
Drug-target data	The Drug Repurposing Hub (released March 2020, https://clue.io/repurposing#download-data ) and DrugBank (Version 5.1.8, released January 2021, https://go.drugbank.com/releases/latest)
